# Supplementary material for: Circulating adipokine concentrations and the risk of venous thromboembolism: A Mendelian randomization and mediation analysis
Source: Front Genet. 2023 Mar 28;14:1113111. doi: 10.3389/fgene.2023.1113111 (PMC10086141; doi:10.3389/fgene.2023.1113111)
Supplement: Supplementary file 14 [file Table1.XLSX]

## Sheet: Sheet1
SNP: single nucleotide polymorphism
RETN: resistin
PAI-1: plasminogen activator inhibitor-1
MCP-1: monocyte chemoattractant protein-1
BMI: body mass index
Phenotype	SNP	effect_allele	other_allele	CHR	BP	beta	se	p	samplesize	F	R2
RETN	rs2239619	A	C	6	52453220	-0.0532	0.0097	4.07e-08	21749	30.0801	0.000650291
RETN	rs4000725	C	A	1	93182976	-0.0905	0.0165	3.86e-08	17712	30.0836	0.000421622
RETN	rs445	T	C	7	92408370	-0.085	0.0154	3.3e-08	18353	30.4647	0.00030091
RETN	rs6775731	C	T	3	128306894	0.0632	0.0107	3.17e-09	21747	34.8872	0.000676585
RETN	rs10103048	C	A	8	130602281	-0.0596	0.0096	5.25e-10	21747	38.5434	0.000860627
RETN	rs4134826	C	T	19	7692076	0.0889	0.0141	2.57e-10	18353	39.7526	0.000529033
RETN	rs7589428	G	A	2	43561771	-0.0626	0.0095	4.64e-11	21747	43.4212	0.000998002
RETN	rs17405635	A	G	2	43355763	0.0799	0.0107	6.61e-14	20793	55.7604	0.00103832
RETN	rs2143151	G	T	6	144368898	0.121	0.0162	7.27e-14	18353	55.788	0.000482394
RETN	rs3087852	A	G	17	38137364	-0.0861	0.0094	6.6e-20	21749	83.8978	0.00191624
RETN	rs10401670	C	T	19	7742802	-0.1541	0.0122	8.97e-37	16221	159.546	0.00481161
RETN	rs34124816	C	A	19	7733676	-0.4782	0.0345	8.43e-44	15021	192.124	0.00100346
PAI-1	rs74921670	A	G	1	19389542	634.602	85.1356	9.06e-14	27427	55.5623	7.2398e-05
PAI-1	rs56173861	A	G	22	50591470	421.813	55.1122	1.95e-14	27900	58.5792	0.000156608
PAI-1	rs11608629	T	C	12	52971299	-590.406	58.1786	3.38e-24	27318	102.985	0.000276319
PAI-1	rs28514741	T	C	7	2288916	-1604.03	125.806	3.12e-37	18724	162.561	0.000190601
MCP-1	rs9811380	G	A	3	128321226	0.0619	0.0108	9.39e-09	21733	32.8499	0.000627101
MCP-1	rs2269443	A	G	3	46491290	-0.0871	0.0126	4.92e-12	21734	47.7854	0.00057381
MCP-1	rs35581648	T	G	3	46170897	0.1096	0.0135	4.37e-16	21735	65.9103	0.000638148
MCP-1	rs2228467	C	T	3	42906116	0.1626	0.0168	3.72e-22	21733	93.6747	0.00056934
MCP-1	rs12075	A	G	1	159175354	0.1037	0.0094	2.3e-28	21733	121.703	0.00276018
MCP-1	rs2888526	T	C	3	46370803	0.2558	0.0146	9.1e-69	21733	306.97	0.00240581
Leptin receptor	rs78007650	A	G	1	65701309	-0.3908	0.0594	4.79e-11	3301	43.2849	0.00126669
Leptin receptor	rs4655537	G	A	1	66058801	-0.3257	0.0253	5.62e-38	3301	165.727	0.0236702
Leptin receptor	rs10493380	C	A	1	66046117	-1.0473	0.0262	1e-200	3301	1597.86	0.149477
circulating leptin levels	rs791600	A	G	7	127865816	-0.042647	0.00703784	1.36e-09	42478	36.7196	0.000418568
circulating leptin levels	rs972283	G	A	7	130466854	-0.041373	0.00641514	1.12e-10	49909	41.5933	0.000415935
circulating leptin levels	rs10195252	C	T	2	165513091	0.0547642	0.00722278	3.4e-14	44251	57.489	0.000613494
circulating leptin levels	rs1121980	A	G	16	53809247	0.0548629	0.00658174	7.71e-17	49909	69.4825	0.000683103
BMI	rs3800229	T	G	6	108996963	0.0175	0.0032	4.95005e-08	339072	29.9072	3.76188e-05
BMI	rs13201877	G	A	6	137675541	0.0236	0.0043	4.28499e-08	339026	30.1222	1.35693e-05
BMI	rs1460676	C	T	2	164567689	0.0209	0.0038	4.97794e-08	339157	30.25	3.0279e-05
BMI	rs3736485	G	A	15	51748610	-0.016	0.0029	4.52397e-08	338449	30.44	4.3958e-05
BMI	rs3849570	A	C	3	81792112	0.0183	0.0033	1.93299e-08	294030	30.7521	4.85773e-05
BMI	rs1441264	A	G	13	79580919	0.0172	0.0031	2.95903e-08	326858	30.7846	4.66208e-05
BMI	rs17203016	G	A	2	208255518	0.0211	0.0038	3.40596e-08	333383	30.8317	2.9594e-05
BMI	rs1000940	G	A	17	5283252	0.0184	0.0033	1.81201e-08	338903	31.0891	3.19924e-05
BMI	rs977747	G	T	1	47684677	-0.0168	0.003	2.18198e-08	339152	31.36	4.60279e-05
BMI	rs2176598	C	T	11	43864278	-0.0185	0.0033	3.46897e-08	333918	31.4279	3.0118e-05
BMI	rs6091540	T	C	20	51087862	-0.0185	0.0033	2.13801e-08	339045	31.4279	3.69623e-05
BMI	rs2836754	C	T	21	40291740	0.0169	0.003	1.60498e-08	337300	31.7344	4.28081e-05
BMI	rs6477694	T	C	9	111932342	-0.0169	0.003	1.70498e-08	339115	31.7344	4.30321e-05
BMI	rs2465031	C	T	6	51148435	0.0175	0.0031	2.711e-08	337893	31.8678	4.45878e-05
BMI	rs891389	T	C	18	21087531	0.0209	0.0037	1.617e-08	236115	31.9072	5.92902e-05
BMI	rs6713510	A	G	2	227034499	0.0164	0.0029	1.97401e-08	339118	31.981	4.71006e-05
BMI	rs7899106	G	A	10	87410904	0.0379	0.0067	1.269e-08	338835	31.9984	8.97148e-06
BMI	rs2890652	C	T	2	142959931	0.0279	0.0049	1.242e-08	218359	32.4202	3.24783e-05
BMI	rs2080454	A	C	16	49062590	-0.0171	0.003	8.60399e-09	339166	32.49	4.56498e-05
BMI	rs11057405	A	G	12	122781897	-0.0304	0.0053	1.22e-08	328905	32.9	1.6663e-05
BMI	rs7243357	G	T	18	56883319	-0.0219	0.0038	9.13503e-09	339171	33.214	2.26272e-05
BMI	rs17724992	G	A	19	18454825	-0.0196	0.0034	7.787e-09	334494	33.2318	4.23728e-05
BMI	rs9374842	T	C	6	120185665	0.0196	0.0034	7.19797e-09	339068	33.2318	3.75535e-05
BMI	rs7715256	T	G	5	153537893	-0.0168	0.0029	8.85095e-09	339153	33.56	4.89815e-05
BMI	rs11727676	C	T	4	145659064	-0.0365	0.0063	6.24698e-09	311073	33.5664	1.49718e-05
BMI	rs1528435	T	C	2	181550962	0.0175	0.003	4.77397e-09	338993	34.0278	4.87965e-05
BMI	rs4740619	C	T	9	15634326	-0.017	0.0029	6.35594e-09	338930	34.3639	5.04698e-05
BMI	rs9540493	G	A	13	66205704	-0.0182	0.0031	3.95203e-09	336023	34.4683	5.07757e-05
BMI	rs7164727	T	C	15	73093991	0.0189	0.0032	3.91498e-09	338384	34.8838	3.59524e-05
BMI	rs2075650	G	A	19	45395619	-0.0256	0.0043	3.209e-09	323315	35.444	2.66659e-05
BMI	rs12220375	C	T	10	104901491	0.0312	0.0052	1.758e-09	339093	36	1.16572e-05
BMI	rs13191362	G	A	6	163033350	-0.0285	0.0047	1.09199e-09	338058	36.77	3.48059e-05
BMI	rs11126666	A	G	2	26928811	0.0201	0.0033	1.32401e-09	338142	37.0992	4.67936e-05
BMI	rs6804842	G	A	3	25106437	0.0183	0.003	8.01604e-10	338525	37.21	5.37224e-05
BMI	rs11074446	C	T	16	20255123	-0.0259	0.0042	6.07198e-10	327368	38.0278	3.35418e-05
BMI	rs2820292	C	A	1	201784287	0.0181	0.0029	5.45205e-10	338768	38.9548	5.7479e-05
BMI	rs879620	T	C	16	4015729	0.0244	0.0039	3.93904e-10	235997	39.1427	8.0141e-05
BMI	rs10733682	G	A	9	129460914	-0.0188	0.003	2.45499e-10	336886	39.2711	5.6974e-05
BMI	rs1928295	C	T	9	120378483	-0.0182	0.0029	4.31797e-10	337265	39.3864	5.70771e-05
BMI	rs12940622	A	G	17	78615571	-0.0183	0.0029	3.63597e-10	339097	39.8205	5.8307e-05
BMI	rs6457796	C	T	6	34828553	0.0209	0.0033	2.53501e-10	337750	40.1111	4.55043e-05
BMI	rs16851483	T	G	3	141275436	0.0478	0.0075	1.84999e-10	236091	40.6194	2.86604e-05
BMI	rs1167827	G	A	7	75163169	0.02	0.0031	1.97501e-10	323308	41.6233	6.39232e-05
BMI	rs7599312	A	G	2	213413231	-0.0214	0.0033	4.73042e-11	338186	42.0533	5.1384e-05
BMI	rs2365389	T	C	3	61236462	-0.0195	0.003	1.34602e-10	331668	42.25	5.73089e-05
BMI	rs749767	G	A	16	31124407	-0.0195	0.003	8.17523e-11	338965	42.25	5.93982e-05
BMI	rs12885454	A	C	14	29736838	-0.0204	0.0031	9.09285e-11	337891	43.3049	5.95266e-05
BMI	rs4130548	C	T	1	78463868	0.0205	0.0031	2.44794e-11	339139	43.7305	6.30222e-05
BMI	rs12448257	A	G	16	3599655	0.0246	0.0037	3.89762e-11	330330	44.2045	4.66695e-05
BMI	rs10132280	A	C	14	25928179	-0.0221	0.0033	1.40088e-11	338856	44.8494	5.88217e-05
BMI	rs17094222	C	T	10	102395440	0.0249	0.0037	2.18625e-11	338823	45.2893	4.40862e-05
BMI	rs2060604	C	T	8	76650334	-0.0203	0.003	9.46019e-12	339152	45.7878	6.65856e-05
BMI	rs10840100	G	A	11	8669437	0.0206	0.003	6.66653e-12	339135	47.1511	5.54396e-05
BMI	rs1016287	C	T	2	59305625	-0.0228	0.0033	4.35512e-12	339033	47.7355	6.17756e-05
BMI	rs7903146	T	C	10	114758349	-0.0235	0.0033	1.10306e-12	339198	50.7117	5.60642e-05
BMI	rs13107325	T	C	4	103188709	0.0472	0.0066	1.0639e-12	335619	51.1442	3.14166e-05
BMI	rs12286929	G	A	11	115022404	0.0211	0.0029	5.44252e-13	337453	52.9382	7.7042e-05
BMI	rs657452	G	A	1	49589847	-0.0227	0.0031	2.12324e-13	318585	53.6202	8.18179e-05
BMI	rs12429545	A	G	13	54102206	0.0324	0.0044	3.1521e-13	330001	54.2231	2.95762e-05
BMI	rs11165643	T	C	1	96924097	0.0221	0.003	1.43384e-13	337797	54.2678	7.85187e-05
BMI	rs17066842	A	G	18	58040624	-0.0568	0.0076	8.98669e-14	311465	55.856	1.15459e-05
BMI	rs2183825	C	T	9	28412375	0.0241	0.0032	2.2228e-14	339127	56.7197	6.91123e-05
BMI	rs7550711	T	C	1	110082886	0.0659	0.0087	5.05941e-14	313621	57.3763	1.19834e-05
BMI	rs13078960	G	T	3	85807590	0.029	0.0038	1.42298e-14	339205	58.241	5.14069e-05
BMI	rs7144011	T	G	14	79940383	0.0274	0.0035	6.04505e-15	338347	61.2865	7.22276e-05
BMI	rs7551507	T	C	1	74995225	-0.0236	0.0029	1.11892e-15	339087	66.2259	9.54561e-05
BMI	rs3810291	A	G	19	47569003	0.0285	0.0035	6.35331e-16	306870	66.3061	0.000101284
BMI	rs2112347	G	T	5	75015242	-0.0254	0.003	1.9602e-17	339082	71.6844	9.90972e-05
BMI	rs3817334	T	C	11	47650993	0.0256	0.003	1.16788e-17	339006	72.8178	0.000106325
BMI	rs13329567	T	C	15	68104367	-0.0307	0.0035	1.52616e-18	338200	76.938	7.72297e-05
BMI	rs11672660	T	C	19	46180184	-0.0339	0.0038	7.91043e-19	312079	79.5852	7.36359e-05
BMI	rs12446632	A	G	16	19935389	-0.0399	0.0044	1.80884e-19	332311	82.2319	5.71774e-05
BMI	rs1516725	C	T	3	185824004	0.0448	0.0044	1.39412e-24	337708	103.669	5.11373e-05
BMI	rs3888190	A	C	16	28889486	0.0311	0.003	3.45382e-25	338077	107.468	0.000146174
BMI	rs10182181	G	A	2	25150296	0.0309	0.0029	8.07049e-26	338829	113.533	0.000167537
BMI	rs7138803	A	G	12	50247468	0.032	0.003	5.11446e-26	339162	113.778	0.000165453
BMI	rs7531118	C	T	1	72837239	0.0331	0.003	1.88018e-28	338123	121.734	0.00017157
BMI	rs11030104	G	A	11	27684517	-0.0416	0.0037	6.65733e-30	339035	126.411	0.000119313
BMI	rs943005	T	C	6	50865820	0.0444	0.0038	4.52376e-31	339197	136.521	7.24468e-05
BMI	rs13130484	T	C	4	45175691	0.0398	0.003	8.01124e-41	338185	176.004	0.000255588
BMI	rs543874	G	A	1	177889480	0.0497	0.0037	2.28718e-40	339078	180.43	0.000208135
BMI	rs13021737	G	A	2	632348	0.0604	0.0039	5.43876e-54	333169	239.853	0.000157481
BMI	rs6567160	C	T	18	57829135	0.0562	0.0035	6.68344e-59	339006	257.832	0.000308847
BMI	rs1421085	C	T	16	53800954	0.0803	0.003	2.1677e-158	333087	716.454	0.00106472
Adiponectin	rs10770643	G	A	12	20493834	0.026343	0.004593	2.74e-08	29216	32.8956	0.000555318
Adiponectin	rs1597466	T	G	3	150055561	-0.043765	0.007542	1.89e-08	29319	33.6729	0.000191264
Adiponectin	rs7133378	G	A	12	124409502	-0.029691	0.004741	1.29e-09	29223	39.2202	0.000627688
Adiponectin	rs1870843	G	A	16	82759314	0.032388	0.004758	4.26e-11	29343	46.3361	0.000752517
Adiponectin	rs601339	G	A	12	123174743	0.039007	0.005719	3.87e-11	29325	46.5206	0.000404527
Adiponectin	rs1108842	C	A	3	52720080	0.029927	0.004382	3.66e-11	29338	46.6425	0.000789387
Adiponectin	rs731839	G	A	19	33899065	-0.036626	0.004838	2.2e-13	29166	57.3122	0.000865709
Adiponectin	rs2925979	T	C	16	81534790	-0.044184	0.004885	1.87e-18	29347	81.809	0.00113201
Adiponectin	rs2062632	T	C	3	186461181	0.054666	0.005893	2.52e-19	29028	86.0521	0.00127623
Adiponectin	rs6810075	T	C	3	186548565	0.066402	0.004788	1e-200	29140	192.333	0.0030656
Adiponectin	rs12051272	T	G	16	82663288	-0.276549	0.018107	1e-200	15593	233.266	0.000269524
Adiponectin	rs17366568	G	A	3	186570453	0.154104	0.008685	1e-200	24865	314.839	0.00210863
